# Supplementary material for: SCD5 Regulation by VHL Affects Cell Proliferation and Lipid Homeostasis in ccRCC
Source: Cells. 2023 Mar 8;12(6):835. doi: 10.3390/cells12060835 (PMC10047146; doi:10.3390/cells12060835)
Supplement: Supplementary file 1 [file cells-12-00835-s001.zip]

Archive with 1 entries (1 files):
- cells-2250021-supplementary.pdf
